# Supplementary material for: Environmental and Social Influences on the Behaviour of Free-Living Mandarin Ducks in Richmond Park
Source: Animals (Basel). 2022 Sep 24;12(19):2554. doi: 10.3390/ani12192554 (PMC9559490; doi:10.3390/ani12192554)
Supplement: Supplementary file 1 [file animals-12-02554-s001.zip]

Archive with 1 entries (1 files):
- animals-1860073-supplementary.pdf
